# Supplementary material for: General destabilizing effects of eutrophication on grassland productivity at multiple spatial scales
Source: Nat Commun. 2020 Oct 23;11:5375. doi: 10.1038/s41467-020-19252-4 (PMC7585434; doi:10.1038/s41467-020-19252-4)
Supplement: Supplementary file 4 — Supplementary Data 1 [file 41467_2020_19252_MOESM4_ESM.xlsx]

## Sheet: Sheet1
Site	Continent	Country	Type	Lati-tude	Longi-tude	Period of experimental duration	Average local (alpha)	Average site (gamma) richness	Year of first nutrient addition	Omitted	Taxa to genus
							richness				(% of site diversity)
bogong.au	Australia	AU	alpine grassland	-36.9	147.3	4,5,6,7,8,9	18.1	22.8	2010	-	1 (4.4)
burrawan.au	Australia	AU	semiarid grassland	-27.7	151.1	4,5,6,7,8,9	9.3	14.8	2009	-	0 (0)
cbgb.us	America	US	tallgrass prairie	41.8	-93.4	4,5,6,7,8	8.4	19	2010	Blocks 4, 5, 6*	1(11.9)
cdcr.us	America	US	tallgrass prairie	45.4	-93.2	4,5,6,7,8,9	10.6	17.8	2008	Blocks 4, 5	2(11.2)
cdpt.us	America	US	shortgrass prairie	41.2	-101.6	4,5,6,7,8,9	11.3	20.3	2008	Blocks 1, 5, 6*	0(0)
chilcas.ar	America	AR	mesic grassland	-36.3	-58.3	4,5,6	10.7	23	2014	-	0(0)
comp.pt	Europe	PT	annual grassland	38.8	-8.8	4,5,6,7	21.4	32.8	2013	-	2(6.1)
cowi.ca	America	CA	old field	48.8	-123.6	4,5,6,7,8,9	4.8	7.8	2008	-	0(0)
elliot.us	America	US	annual grassland	32.9	-117.1	4,5	10.7	17	2009	-	0(0)
frue.ch	Europe	CH	pasture	47.1	8.5	4,5,6,7	13.9	17.8	2009	-	0(0)
hall.us	America	US	tallgrass prairie	36.9	-86.7	4,5,6,7	6.3	9.8	2008	-	0(0)
hart.us	America	US	shrub steppe	42.7	-119.5	4,5	8.8	14.3	2008	-	1(7.0)
hero.uk	Europe	UK	mesic grassland	51.4	-0.6	4,5	16	21	2008	-	0(0)
hopl.us	America	US	annual grassland	39	-123.1	4,5,6,7,8,9	19.4	34.8	2008	-	0(0)
Jena.de	Europe	DE	grassland	50.9	11.5	4,5	18	25.5	2015	-	0(0)
kbs.us	America	US	old field	42.4	-85.4	4	12.5	19.8	2014	Blocks 4, 5	1(5.1)
kilp.fi	Europe	FI	tundra grassland	69.1	20.9	4,5	24.9	32	2014	Block 4	0(0)
kiny.au	Australia	AU	semiarid grassland	-36.2	143.8	4,5,6,7,8,9	9.5	16.8	2008	-	4(23.8)
koffler.ca	America	CA	pasture	44	-79.5	4,5,6,7,8	8.1	12.5	2011	Plots 9, 11, 17, 21, 34, 36*	1(0)
konz.us	America	US	tallgrass prairie	39.1	-96.6	4,5	15.3	22.5	2008	-	0(0)
marc.ar	America	AR	grassland	-37.7	-57.4	4,5,6,7	11.4	20.5	2012	Plots 6, 8, 11, 17*	0(0)
mtca.au	Australia	AU	savanna	-31.8	117.6	4,5,6,7,8,9	14.1	23.8	2009	Block 4*	1(7.1)
ping.au	Australia	AU	old field	-32.5	117	4,5	7	10.5	2014	-	0(0)
pinj.au	Australia	AU	pasture	-27.5	152.9	4	3.8	7.3	2014	-	1(13.7)
rook.uk	Europe	UK	mesic grassland	51.4	-0.6	4,5	9.7	12.8	2008	-	0(0)
saana.fi	Europe	FI	montane grassland	69	20.8	4,5	24.7	35.3	2015	Block 4	0(0)
sage.us	America	US	montane grassland	39.4	-120.2	4,5,6	12.2	24	2008	-	0(0)
saline.us	America	US	Mixed grass prairie	39.1	-99.1	4,5,6,7,8	10.6	20.3	2008	-	0(0)
sedg.us	America	US	annual grassland	34.7	-120	4,5,6,7,8,9	6.8	10.8	2008	Plots 7, 10, 17, 18, 27, 28	1(9.3)
sereng.tz	Africa	TZ	savanna	-2.3	34.5	4	12.3	20.8	2009		1(8.1)
sevi.us	America	US	desert grassland	34.4	-106.7	4,5,6,7	6.3	12	2008	Plots laid out in completely randomized design. Assigned to five pseudo-blocks, as spatially contiguous as possible, and omitted those from pseudo-blocks 2 and 4*	4(33.3)
sgs.us	America	US	shortgrass prairie	40.8	-104.8	4,5,6,7,8,9	7.2	12.8	2008		0(0)
shps.us	America	US	shrub steppe	44.2	-112.2	4,5	15.8	28	2008	Block 4	0(0)
sier.us	America	US	annual grassland	39.2	-121.3	4,5,6,7,8,9	8.1	17.5	2008	Blocks 4, 5	6(34.3)
smith.us	America	US	mesic grassland	48.2	-122.6	4,5	19.3	26.8	2008	-	0(0)
spin.us	America	US	pasture	38.1	-84.5	4,5,6,7,8,9	10.2	13.8	2008	-	1(7.2)
temple.us	America	US	tallgrass prairie	31	-97.3	4,5,6,7,8,9	10.6	18	2008	Plots 19, 20*	0(0)
trel.us	America	US	tallgrass prairie	40.1	-88.8	4,5,6,7	4.8	7	2009	-	0(0)
ukul.za	Africa	ZA	mesic grassland	-29.7	30.4	4,5,6,7,8,9	15.8	30.3	2010	Plots 8, 10, 19, 20, 25, 30	6(19.8)
unc.us	America	US	old field	36	-79	4	11.6	20	2008	-	2(10)
valm.ch	Europe	CH	alpine grassland	46.6	10.4	4,5,6,7,8,9	26.6	50.8	2009	-	0(0)
yarra.au	Australia	AU	mesic grassland	-33.6	150.7	4,5	5.3	8.3	2015	Block 4	3(36.1)
