# Supplementary material for: General destabilizing effects of eutrophication on grassland productivity at multiple spatial scales
Source: Nat Commun. 2020 Oct 23;11:5375. doi: 10.1038/s41467-020-19252-4 (PMC7585434; doi:10.1038/s41467-020-19252-4)
Supplement: Supplementary file 5 — Supplementary Data 2 [file 41467_2020_19252_MOESM5_ESM.xlsx]

## Sheet: Sheet1
Co-author	Developed and framed research question(s)	Analyzed data	Contributed to data analyses	Wrote the paper	Contributed to paper writing	Site level coordinator	Nutrient Network coordinator	Acknowledgements
Yann Hautier	x	x		x		x		The research leading to these results has received funding from the European Union Seventh Framework Programme (FP7/2007-2013) under grant agreement no. 298935 to Y.H. (with A.H. and E.W.S.).
Pengfei Zhang	x		x		x
Michel Loreau	x				x			TULIP Laboratory of Ecellence, BIOSTASES ERC grant
Kevin R. Wilcox	x		x		x
Eric W. Seabloom			x		x	x	x
Elizabeth T. Borer					x	x	x
Jarrett E.K. Byrnes			x		x
Sally E. Koerner			x		x
Kimberly J. Komatsu			x		x	x		The konz.us site is supported by NSF DEB 0823341 and 1440484.
Jonathan S. Lefcheck			x		x
Andy Hector					x	x		Marie Curie (YH, ES, AH)
Peter B. Adler					x	x
Juan Alberti					x	x
Carlos A. Arnillas					x	x
Jonathan D. Bakker					x	x
Lars A. Brudvig					x	x		This is KBS publication #2166
Miguel N. Bugalho
Marc Cadotte					x	x
Maria C. Caldeira					x	x
Oliver Carroll					x
Mick Crawley					x	x
Scott L. Collins					x	x
Pedro Daleo					x	x
Laura E. Dee					x
Nico Eisenhauer					x	x		German Centre for Integrative Biodiversity
								Research Halle-Jena-Leipzig, funded by the German Research Foundation (FZT
								118).
Anu Eskelinen					x	x
Philip A. Fay					x	x		Funded by USDA-ARS.
								USDA is an Equal Opportunity Employer
Benjamin Gilbert					x
Amandine Hansart					x	x		This work has benefited from technical and human resources provided by CEREEP-Ecotron IleDeFrance (CNRS/ENS UMS 3194) as well as financial support from the Regional Council of Ile-de-France under the DIM Program R2DS bearing the reference I-05-098/R. It has received a support under the program" Investissements d'Avenir" launched by the French government and implemented by ANR with the reference A…
Forest Isbell					x
Johannes M.H. Knops					x	x
Andrew S. MacDougall					X	X
Rebecca L. McCulley					x	x
Joslin L. Moore					x	x
John W. Morgan					x	x
Akira S. Mori					x
Pablo L. Peri					x	x
Edwin T. Pos					x
Sally A. Power					x	x
Jodi N. Price					x	x
Peter B. Reich					x
Anita C. Risch					x	x
Christiane Roscher					x	x
Mahesh Sankaran					x	x
Martin Schütz					x	x
Melinda Smith					x	x		Funded by the Konza Prairie NSF LTER Program.
Carly Stevens					x	x
Pedro M. Tognetti					x	x
Risto Virtanen					x	x
Glenda M. Wardle					x	x		The Desert Ecology Research Group is funded by an Australian Research Council Discovery Grant.
Peter A. Wilfahrt					x		x
Shaopeng Wang	x	x			x
